# Supplementary material for: Antihypertensive Drugs and Dental Caries Risk: A Drug–Target Mendelian Randomization Analysis
Source: Int J Genomics. 2025 Oct 7;2025:1612322. doi: 10.1155/ijog/1612322 (PMC12501493; doi:10.1155/ijog/1612322)
Supplement: Supplementary file 2 — Supporting Information 2 Table S2. Summary of MR methods and sensitivity tests. [file IJOG-2025-1612322-s005.xlsx]

## Sheet: 这是我的MM和result部分，帮我根据这些审稿意见改一下，改
Table S2 Summary of MR Methods and Sensitivity Tests
Method	Purpose / Rationale	Key Assumption	Interpretation of Result
Inverse-Variance Weighted (IVW)	Primary analysis: To provide the most statistically powerful estimate of the causal effect.	No directional horizontal pleiotropy.	The main estimate of the causal effect (Odds Ratio).
MR-Egger Regression	Sensitivity test: To detect the presence of directional pleiotropy.	Pleiotropic effects are independent of instrument strength (InSIDE assumption).	The intercept term tests for pleiotropy; if p > 0.05, it suggests no significant directional pleiotropy.
MR-PRESSO	Sensitivity test: To identify and correct for the effect of pleiotropic outliers.	More than 50% of the genetic instruments are valid (not pleiotropic).	Identifies outlier SNPs and provides a pleiotropy-corrected causal estimate.
Cochran's Q Test	Heterogeneity test: To test if the causal estimates from individual SNPs are consistent.	All SNPs estimate the same underlying causal effect.	A significant p-value (< 0.05) indicates heterogeneity, possibly due to pleiotropy.
Leave-One-Out Analysis	Influence analysis: To check if the overall result is driven by a single SNP.	The overall causal effect should be robust to the removal of any single instrument.	Results are plotted; no single point dramatically changing the overall estimate indicates a robust finding.
