# Supplementary material for: Antihypertensive Drugs and Dental Caries Risk: A Drug–Target Mendelian Randomization Analysis
Source: Int J Genomics. 2025 Oct 7;2025:1612322. doi: 10.1155/ijog/1612322 (PMC12501493; doi:10.1155/ijog/1612322)
Supplement: Supplementary file 4 — Supporting Information 4 Table S4. MR of genetic proxies for nine antihypertensive drugs with dental caries. [file IJOG-2025-1612322-s007.xlsx]

## Sheet: sheet1
Table S4. MR of Genetic proxies for 9 antihypertensive drugs with dental caries
		IVW						Weighted median						MR-PRESSO
	Drugs	BETA	SE	P value	OR	95% CI		BETA	SE	P value	OR	95% CI		Global test p value	Causal Estimate	SE	P value	OR	95% CI
UK Biobank
	Alpha-adrenoceptor blockers	-0.000182163	0.000233482	0.435271	0.999818	0.9994-1.0003		-6.41621e-06	0.000283091	0.981918	0.999994	0.9994-1.0005		0.13	-0.000182163	0.000233482	0.442316	0.999818	0.9994-1.0003
	Angiotensin converting enzyme inhibitors	-0.000981207	0.000350163	0.00507647	0.999019	0.9983-0.9997		-0.00115718	0.000443779	0.0091191	0.998843	0.9980-0.9997		0.622	-0.000981207	0.000285453	0.0138455	0.999019	0.9985-0.9996
	Aldosterone antagonists	-0.000164801	0.000289349	0.568977	0.999835	0.9993-1.0004		-0.000457677	0.000355199	0.197569	0.999542	0.9988-1.0002		0.425	-0.000164801	0.000289349	0.582912	0.999835	0.9993-1.0004
	Adrenergic neuron blockers	-0.000371422	0.000158565	0.0191607	0.999629	0.9993-0.9999		-0.000485829	0.000223652	0.0298367	0.999514	0.9991-1.0000		0.654	-0.000371422	0.000147965	0.0192123	0.999629	0.9993-0.9999
	Angiotensin-II receptor antagonists	-5.62898e-05	0.000306654	0.854358	0.999944	0.9993-1.0005		7.96505e-05	0.000419152	0.849288	1.00008	0.9993-1.0009		0.647	-5.62898e-05	0.000273977	0.842349	0.999944	0.9994-1.0005
	Beta-adrenoceptor blockers	-1.12691e-05	0.00032852	0.972636	0.999989	0.9993-1.0006		0.000149932	0.000353883	0.671802	1.00015	0.9995-1.0008		0.281	-1.12691e-05	0.00032852	0.973476	0.999989	0.9993-1.0006
	Calcium channel blockers	-0.000172841	7.94575e-05	0.0296102	0.999827	0.9997-1.0000		-0.000265943	0.000122721	0.0302312	0.999734	0.9995-1.0000		0.53	-0.000172841	7.9071e-05	0.0310878	0.999827	0.9997-1.0000
	Loop diuretics	-0.000366486	0.000145391	0.0117126	0.999634	0.9993-0.9999		-0.000461084	0.000199347	0.020724	0.999539	0.9991-0.9999		0.694	-0.000366486	0.000135336	0.0114104	0.999634	0.9994-0.9999
	Thiazide diuretics	-0.000159512	7.17518e-05	0.0262088	0.999841	0.9997-1.0000		-8.70482e-05	0.000101525	0.391221	0.999913	0.9997-1.0001		0.101	-0.000159512	7.17518e-05	0.0276651	0.999841	0.9997-1.0000
FinnGen
	Alpha-adrenoceptor blockers	-0.000567967	0.0204546	0.977848	0.999432	0.9602-1.0403		0.0108509	0.0308218	0.724798	1.01091	0.9516-1.0739		0.55	0.000567967	0.0198978	0.977464	0.99173	0.9623-1.0404
	Angiotensin converting enzyme inhibitors	-0.0377903	0.0393958	0.337435	0.962915	0.8914-1.0402		0.0991386	0.0536965	0.0648518	1.10422	0.9939-1.2268		0.392	0.0377903	0.039017	0.370171	1.00544	0.9621-1.1210
	Aldosterone antagonists	0.0783252	0.0312973	0.0123277	1.08147	1.0171-1.1499		-0.0625998	0.0414955	0.131402	0.939319	0.8659-1.0189		0.879	-0.0783252	0.0222015	0.00643485	0.954562	0.8853-0.9658
	Adrenergic neuron blockers	0.0209636	0.0212739	0.324421	1.02118	0.9795-1.0647		-0.0413391	0.0287883	0.151012	0.959504	0.9069-1.0152		0.935	-0.0209636	0.016128	0.206537	0.965863	0.9488-1.0107
	Angiotensin-II receptor antagonists	-0.0321153	0.0381529	0.399926	0.968395	0.8986-1.0436		0.0396405	0.0508255	0.43543	1.04044	0.9418-1.1494		0.728	0.0321153	0.0303562	0.330802	0.926724	0.9730-1.0959
	Beta-adrenoceptor blockers	-0.0180345	0.0367885	0.623977	0.982127	0.9138-1.0556		0.0211666	0.0461139	0.646228	1.02139	0.9331-1.1180		0.608	0.0180345	0.0345235	0.617523	0.972678	0.9516-1.0895
	Calcium channel blockers	-0.0337139	0.00963049	0.000463963	0.966848	0.9488-0.9853		-0.0299312	0.0142428	0.0355974	0.970512	0.9438-0.9980		0.884	-0.0337139	0.00880756	0.000223221	0.970876	0.9503-0.9837
	Loop diuretics	-0.0717375	0.0187736	0.000132808	0.930775	0.8971-0.9657		-0.0434827	0.0272634	0.110732	0.957449	0.9076-1.0100		0.588	-0.0717375	0.0183755	0.000633762	0.990502	0.8978-0.9649
	Thiazide diuretics	-0.000665464	0.00728216	0.927189	0.999335	0.9852-1.0137		4.31124e-05	0.0106213	0.996761	1.00004	0.9794-1.0211		0.977	0.000665464	0.00644256	0.917871	0.974664	0.9881-1.0134
