# Supplementary material for: Antihypertensive Drugs and Dental Caries Risk: A Drug–Target Mendelian Randomization Analysis
Source: Int J Genomics. 2025 Oct 7;2025:1612322. doi: 10.1155/ijog/1612322 (PMC12501493; doi:10.1155/ijog/1612322)
Supplement: Supplementary file 5 — Supporting Information 5 Table S5. Genetic proxies for nine antihypertensive drug classes from expression quantitative trait loci in GTEx. [file IJOG-2025-1612322-s004.xlsx]

## Sheet: sheet1
Table S5. Genetically proxies for 9 antihypertensive drug classes from expression quatitative trait loci in GTEx.
Abbreviations: SE, standard error;EAF, effect allele frequency
Drugs	Gene	SNP	A1	A2	EAF	BETA	SE
Adrenergic neuron blockers	ADRA2A	rs12416245	G	T	0.187309	0.00892158	0.00315168
Adrenergic neuron blockers	ADRA2A	rs4366419	G	A	0.918778	0.0128666	0.00451343
Adrenergic neuron blockers	ADRA2A	rs4918689	C	A	0.0706378	0.0128649	0.00482161
Adrenergic neuron blockers	ADRA2A	rs6585052	T	C	0.987939	0.0262136	0.0112654
Adrenergic neuron blockers	ADRA2A	rs76100968	T	C	0.0627582	0.0102177	0.00506019
Adrenergic neuron blockers	ADRA2B	rs4611680	C	T	0.810957	0.0079575	0.00313956
Adrenergic neuron blockers	ADRA2B	rs62153010	A	G	0.169913	-0.0100021	0.00327727
Adrenergic neuron blockers	KCNJ1	rs73569213	A	G	0.177908	-0.00652822	0.00321323
Drugs	Gene	SNP	A1	A2	EAF	BETA	SE
Alpha-adrenoceptor blockers	ADRA1A	rs1383914	C	T	0.494401	-0.00607596	0.00245345
Alpha-adrenoceptor blockers	ADRA1A	rs184489	C	T	0.982197	-0.019674	0.00927325
Alpha-adrenoceptor blockers	ADRA1A	rs1899494	A	C	0.260533	0.0105372	0.00280149
Alpha-adrenoceptor blockers	ADRA1A	rs77185818	A	G	0.119969	-0.00852345	0.00379443
Alpha-adrenoceptor blockers	ADRA1B	rs1009890	C	T	0.685469	0.00523021	0.00265673
Alpha-adrenoceptor blockers	ADRA1B	rs12654978	T	C	0.34641	-0.00512583	0.00259435
Alpha-adrenoceptor blockers	ADRA1B	rs13159674	T	C	0.202059	0.00847243	0.00306272
Alpha-adrenoceptor blockers	ADRA1B	rs143589638	G	A	0.051956	-0.0118251	0.00555044
Alpha-adrenoceptor blockers	ADRA1B	rs17645325	C	T	0.125141	0.0144429	0.00371261
Alpha-adrenoceptor blockers	ADRA1D	rs4815605	A	G	0.556725	-0.00528431	0.00248171
Alpha-adrenoceptor blockers	ADRA1D	rs55778060	T	C	0.12496	0.0107542	0.00380992
Alpha-adrenoceptor blockers	ADRA1D	rs57698607	T	C	0.0575165	0.0143199	0.00530943
Alpha-adrenoceptor blockers	ADRA1D	rs735710	C	T	0.0703917	-0.0142927	0.00485534
Alpha-adrenoceptor blockers	ADRA2A	rs12416245	G	T	0.187309	0.00892158	0.00315168
Alpha-adrenoceptor blockers	ADRA2A	rs4366419	G	A	0.918778	0.0128666	0.00451343
Alpha-adrenoceptor blockers	ADRA2A	rs4918689	C	A	0.0706378	0.0128649	0.00482161
Alpha-adrenoceptor blockers	ADRA2A	rs6585052	T	C	0.987939	0.0262136	0.0112654
Alpha-adrenoceptor blockers	ADRA2A	rs76100968	T	C	0.0627582	0.0102177	0.00506019
Alpha-adrenoceptor blockers	TH	rs3842756	T	C	0.227449	-0.00669374	0.00293548
Alpha-adrenoceptor blockers	TH	rs4072884	T	C	0.589989	-0.00554723	0.00251289
Alpha-adrenoceptor blockers	TH	rs71455916	A	C	0.193792	0.0187046	0.00312353
Drugs	Gene	SNP	A1	A2	EAF	BETA	SE
Angiotensin converting enzyme inhibitors	ACE	rs4968783	A	C	0.619406	-0.00901165	0.00254409
Drugs	Gene	SNP	A1	A2	EAF	BETA	SE
Angiotensin-II receptor antagonists	AGTR1	rs118123032	T	C	0.0327937	-0.0223778	0.00691709
Angiotensin-II receptor antagonists	AGTR1	rs12489143	G	A	0.0425061	0.0125176	0.00608234
Angiotensin-II receptor antagonists	AGTR1	rs59252002	C	T	0.0975715	0.00868048	0.00414142
Angiotensin-II receptor antagonists	AGTR1	rs73015088	T	C	0.0175608	-0.0305852	0.0142344
Angiotensin-II receptor antagonists	AGTR1	rs79387447	A	G	0.0134387	-0.02161	0.0107232
Angiotensin-II receptor antagonists	AGTR1	rs80350379	T	C	0.0166534	-0.0212583	0.0095733
Angiotensin-II receptor antagonists	PPARG	rs9829399	T	C	0.117216	0.00810397	0.00382161
Drugs	Gene	SNP	A1	A2	EAF	BETA	SE
Beta-adrenoceptor blockers	ADRA1A	rs1383914	C	T	0.494401	-0.00607596	0.00245345
Beta-adrenoceptor blockers	ADRA1A	rs184489	C	T	0.982197	-0.019674	0.00927325
Beta-adrenoceptor blockers	ADRA1A	rs1899494	A	C	0.260533	0.0105372	0.00280149
Beta-adrenoceptor blockers	ADRA1A	rs77185818	A	G	0.119969	-0.00852345	0.00379443
Beta-adrenoceptor blockers	ADRA1B	rs1009890	C	T	0.685469	0.00523021	0.00265673
Beta-adrenoceptor blockers	ADRA1B	rs12654978	T	C	0.34641	-0.00512583	0.00259435
Beta-adrenoceptor blockers	ADRA1B	rs13159674	T	C	0.202059	0.00847243	0.00306272
Beta-adrenoceptor blockers	ADRA1B	rs143589638	G	A	0.051956	-0.0118251	0.00555044
Beta-adrenoceptor blockers	ADRA1B	rs17645325	C	T	0.125141	0.0144429	0.00371261
Beta-adrenoceptor blockers	ADRA1D	rs4815605	A	G	0.556725	-0.00528431	0.00248171
Beta-adrenoceptor blockers	ADRA1D	rs55778060	T	C	0.12496	0.0107542	0.00380992
Beta-adrenoceptor blockers	ADRA1D	rs57698607	T	C	0.0575165	0.0143199	0.00530943
Beta-adrenoceptor blockers	ADRA1D	rs735710	C	T	0.0703917	-0.0142927	0.00485534
Beta-adrenoceptor blockers	ADRB1	rs11196589	C	A	0.403946	0.00504539	0.00253115
Beta-adrenoceptor blockers	ADRB1	rs151591	G	A	0.767375	0.0124498	0.00291769
Beta-adrenoceptor blockers	ADRB1	rs7076938	T	C	0.73502	0.0179658	0.00279417
Beta-adrenoceptor blockers	ADRB1	rs7093444	C	T	0.127475	-0.00960678	0.00369432
Beta-adrenoceptor blockers	ADRB1	rs74717224	T	G	0.0585722	-0.014011	0.00524463
Beta-adrenoceptor blockers	ADRB2	rs10067003	T	C	0.242237	0.00841664	0.00290527
Beta-adrenoceptor blockers	ADRB2	rs115412659	A	G	0.0582297	0.0124517	0.00528979
Beta-adrenoceptor blockers	ADRB2	rs11750184	A	G	0.266525	-0.00693662	0.00279135
Beta-adrenoceptor blockers	ADRB2	rs36079	A	G	0.23116	0.00691249	0.00292615
Beta-adrenoceptor blockers	ADRB2	rs4705073	C	T	0.497614	0.00675073	0.00247287
Beta-adrenoceptor blockers	ADRB2	rs7737361	A	G	0.191284	-0.0141316	0.00317829
Beta-adrenoceptor blockers	ADRB3	rs35866749	G	A	0.15471	-0.0106361	0.00340273
Beta-adrenoceptor blockers	KCNH2	rs144549900	C	A	0.0662131	-0.0129993	0.00502305
Beta-adrenoceptor blockers	KCNH2	rs2052130	A	G	0.14768	0.0111144	0.00351178
Drugs	Gene	SNP	A1	A2	EAF	BETA	SE
Calcium channel blockers	CACNA1C	rs4765935	C	A	0.698644	0.00575178	0.00270854
Calcium channel blockers	CACNA1C	rs55909860	T	C	0.0339948	0.0184801	0.00697099
Calcium channel blockers	CACNA1C	rs882193	A	G	0.618251	0.00606582	0.00257928
Calcium channel blockers	CACNA1D	rs111969626	A	G	0.531771	0.00538028	0.00246832
Calcium channel blockers	CACNA1D	rs146992327	C	T	0.0108778	0.0329904	0.0120918
Calcium channel blockers	CACNA1D	rs4583644	A	G	0.0316149	-0.0207196	0.00703894
Calcium channel blockers	CACNA1D	rs6445583	A	G	0.745751	0.0138576	0.00282324
Calcium channel blockers	CACNA1D	rs6797014	T	C	0.371659	0.00720723	0.00255129
Calcium channel blockers	CACNA1D	rs79020595	A	G	0.0172613	-0.033992	0.0100594
Calcium channel blockers	CACNA1G	rs118166304	G	T	0.0176646	-0.0193815	0.00936968
Calcium channel blockers	CACNA1G	rs198535	G	A	0.417664	-0.0110219	0.00250637
Calcium channel blockers	CACNA1G	rs34157595	C	T	0.395046	-0.0050869	0.00253209
Calcium channel blockers	CACNA1G	rs8065903	G	A	0.738119	-0.00757066	0.00279517
Calcium channel blockers	CACNA1H	rs117177120	G	T	0.0573002	0.0180924	0.00543028
Calcium channel blockers	CACNA1H	rs12926678	T	C	0.382975	0.00513847	0.00257484
Calcium channel blockers	CACNA1H	rs1977100	G	A	0.320277	-0.00601934	0.00263781
Calcium channel blockers	CACNA1H	rs4347630	C	T	0.815408	0.00786754	0.00329512
Calcium channel blockers	CACNA1H	rs71380229	C	A	0.079115	0.010421	0.00458432
Calcium channel blockers	CACNA1H	rs8053994	A	G	0.554985	-0.00612699	0.0025373
Calcium channel blockers	CACNA1I	rs117741951	T	C	0.0293981	0.0182307	0.00746556
Calcium channel blockers	CACNA1I	rs136832	T	C	0.186372	0.00625199	0.00315769
Calcium channel blockers	CACNA2D1	rs76492099	A	G	0.0630058	-0.0119112	0.00509391
Calcium channel blockers	CACNA2D2	rs34484573	A	G	0.126144	-0.0197203	0.00370721
Calcium channel blockers	CACNA2D2	rs3806708	C	T	0.117827	-0.00816833	0.00382149
Calcium channel blockers	CACNA2D2	rs73077175	A	G	0.333127	-0.0112186	0.00261132
Calcium channel blockers	CACNA2D2	rs74471041	G	T	0.258776	0.00689665	0.00280613
Calcium channel blockers	CACNB1	rs2338115	T	C	0.554414	-0.00589213	0.00247624
Calcium channel blockers	CACNB1	rs61554907	T	G	0.109492	0.00819949	0.00397386
Calcium channel blockers	CACNB1	rs71369724	A	G	0.0540097	0.0118347	0.00546455
Calcium channel blockers	CACNB2	rs10764322	G	A	0.310714	0.0138256	0.00266459
Calcium channel blockers	CACNB2	rs10828906	T	C	0.735131	0.0112241	0.0027912
Calcium channel blockers	CACNB2	rs115101482	A	G	0.0137856	0.0307679	0.0106041
Calcium channel blockers	CACNB2	rs117926523	G	A	0.0158942	0.0292055	0.0101609
Calcium channel blockers	CACNB2	rs12416030	C	T	0.201671	0.010977	0.00310647
Calcium channel blockers	CACNB2	rs140766681	C	A	0.0211611	-0.0217135	0.00855096
Calcium channel blockers	CACNB2	rs1757234	A	G	0.116376	0.00772159	0.00384432
Calcium channel blockers	CACNB2	rs184067968	A	C	0.0164636	-0.0244866	0.0100729
Calcium channel blockers	CACNB2	rs2255266	C	T	0.793797	-0.007116	0.00304735
Calcium channel blockers	CACNB2	rs2488158	A	G	0.165988	0.0069285	0.00331388
Calcium channel blockers	CACNB2	rs2488161	G	A	0.161139	0.00820244	0.00353716
Calcium channel blockers	CACNB2	rs7922241	G	A	0.791522	0.0112627	0.00304446
Calcium channel blockers	CACNB3	rs12317778	C	T	0.08226	0.0212169	0.00449331
Calcium channel blockers	CACNB3	rs2453467	T	C	0.788321	0.00645941	0.00303432
Calcium channel blockers	CACNB4	rs115904908	T	C	0.0137589	0.0390687	0.0105467
Calcium channel blockers	CACNB4	rs2139419	T	C	0.641981	0.00719312	0.00257717
Calcium channel blockers	CACNB4	rs4254462	C	T	0.152508	-0.00747874	0.00344616
Calcium channel blockers	CACNG1	rs78784512	T	C	0.0228396	0.0169761	0.0086181
Calcium channel blockers	CPT1A	rs11605129	T	C	0.0527611	0.0191002	0.00550795
Calcium channel blockers	CPT1A	rs117842198	A	G	0.0107331	-0.0265012	0.0126625
Calcium channel blockers	CPT1A	rs7112615	A	C	0.938361	0.0119386	0.00512307
Calcium channel blockers	CPT1A	rs7129324	A	G	0.0166415	-0.0235829	0.0102377
Calcium channel blockers	CPT2	rs12145535	T	C	0.329435	-0.00767824	0.00261836
Drugs	Gene	SNP	A1	A2	EAF	BETA	SE
Loop diuretics	SLC12A1	rs12914000	C	T	0.163071	-0.00692474	0.00338339
Loop diuretics	SLC12A2	rs10067219	C	T	0.74577	0.00766597	0.00282869
Loop diuretics	SLC12A2	rs2409040	C	T	0.549618	0.00689727	0.00247427
Loop diuretics	SLC12A2	rs78736765	T	C	0.134486	-0.0113299	0.00362209
Loop diuretics	SLC12A5	rs2903908	C	T	0.260463	-0.00768991	0.0028113
Drugs	Gene	SNP	A1	A2	EAF	BETA	SE
Aldosterone antagonists	NR3C2	rs71616586	A	G	0.0660663	0.0118039	0.00494916
Aldosterone antagonists	SCNN1B	rs2520014	A	G	0.426641	-0.00533172	0.00248653
Aldosterone antagonists	SCNN1B	rs9931863	G	A	0.243556	0.00608385	0.00289154
Aldosterone antagonists	SCNN1D	rs12079515	T	C	0.0375565	-0.0212063	0.00650164
Aldosterone antagonists	SCNN1D	rs12746510	C	T	0.119541	-0.00813227	0.00380028
Aldosterone antagonists	SCNN1D	rs13303195	T	C	0.531624	0.00715564	0.0024633
Aldosterone antagonists	SCNN1G	rs150274214	A	G	0.0193343	0.0239786	0.00920172
Drugs	Gene	SNP	A1	A2	EAF	BETA	SE
Thiazides and related diuretics	CA1	rs111617018	A	G	0.0686686	0.0117367	0.00487347
Thiazides and related diuretics	CA1	rs2976195	A	G	0.194569	0.00706986	0.00310644
Thiazides and related diuretics	CA1	rs62509890	G	A	0.114078	0.0102973	0.00390189
Thiazides and related diuretics	CA2	rs6996984	G	T	0.17328	-0.00654897	0.00324278
Thiazides and related diuretics	CA2	rs72686797	C	A	0.101697	-0.0109333	0.00425441
Thiazides and related diuretics	GABRA2	rs10938448	G	A	0.140304	-0.00818528	0.00354097
Thiazides and related diuretics	GABRA2	rs4389544	C	T	0.33056	-0.00674162	0.00263632
Thiazides and related diuretics	GABRA5	rs80339013	C	T	0.117351	-0.0128807	0.00389637
Thiazides and related diuretics	GABRA6	rs10076365	A	G	0.83377	-0.010038	0.00330572
Thiazides and related diuretics	GABRB2	rs13188637	A	G	0.503222	-0.00494098	0.00246496
Thiazides and related diuretics	GABRB3	rs8030011	A	G	0.129234	-0.00823695	0.00367693
Thiazides and related diuretics	GABRD	rs116733754	A	G	0.0123696	-0.0366783	0.0111067
Thiazides and related diuretics	GABRD	rs12746525	T	C	0.638351	0.00549606	0.00258648
Thiazides and related diuretics	GABRD	rs191430682	G	A	0.0356763	-0.0303595	0.00666533
Thiazides and related diuretics	GABRD	rs2076327	T	C	0.492576	-0.0110396	0.00248141
Thiazides and related diuretics	GABRD	rs4648614	T	C	0.689077	0.00611093	0.00269342
Thiazides and related diuretics	GABRD	rs72911372	A	G	0.169594	0.00779489	0.00348387
Thiazides and related diuretics	GABRG1	rs139787011	G	A	0.0165303	0.0216126	0.00993021
Thiazides and related diuretics	GABRG1	rs7699135	T	C	0.867615	0.00959284	0.00364917
Thiazides and related diuretics	GABRG2	rs17446772	A	C	0.0153885	0.0211404	0.0100597
Thiazides and related diuretics	GABRG3	rs117280013	A	G	0.043074	0.0123719	0.00606803
Thiazides and related diuretics	GABRG3	rs140443467	G	A	0.0280799	-0.0297129	0.00769615
Thiazides and related diuretics	GABRP	rs142415851	T	C	0.0302181	-0.0165682	0.00751325
Thiazides and related diuretics	GABRP	rs73318453	G	T	0.0215214	-0.022324	0.00844008
Thiazides and related diuretics	GABRP	rs79547497	C	T	0.0298399	-0.0193082	0.00747915
Thiazides and related diuretics	KCNMA1	rs10762738	G	A	0.496937	0.00578263	0.00245857
Thiazides and related diuretics	SLC12A1	rs12914000	C	T	0.163071	-0.00692474	0.00338339
